# Supplementary material for: Grape Seed Flavanols Restore Peripheral Clock of White Adipose Tissue in Obese Rats Under Circadian Alterations
Source: Nutrients. 2025 Nov 14;17(22):3564. doi: 10.3390/nu17223564 (PMC12655575; doi:10.3390/nu17223564)
Supplement: Supplementary file 1 [file nutrients-17-03564-s001.zip]

Archive with 1 entries (1 files):
- nutrients-3937638-supplementary.pdf
